# Supplementary material for: Probing the Limits of Reactant Concentration and Volume in Primitive Polyphenyllactate Synthesis and Microdroplet Assembly Processes
Source: ACS Bio Med Chem Au. 2025 Jan 9;5(1):131–42. doi: 10.1021/acsbiomedchemau.4c00082 (PMC11843335; doi:10.1021/acsbiomedchemau.4c00082)
Supplement: Supplementary file 2 — bg4c00082_si_002.zip [file bg4c00082_si_002.zip]

Archive with 10 entries (10 files):
- Peaklists_Salt_Solution_Variation.zip
- Peaklists_Volume_Variation.zip
- Peaklists_Concentration_Variation.zip
- Images_Control.zip
- Images_Salt_Solution_Variation.zip
- Images_Concentration_Variation.zip
- Images_Volume_Variation.zip
- MALDI_Concentration_Variation.zip
- MALDI_Volume_Variation.zip
- MALDI_Salt_Solution_Variation.zip
